# Supplementary material for: Extract from Black Soybean Cultivar A63 Extract Ameliorates Atopic Dermatitis-like Skin Inflammation in an Oxazolone-Induced Murine Model
Source: Molecules. 2022 Apr 25;27(9):2751. doi: 10.3390/molecules27092751 (PMC9104407; doi:10.3390/molecules27092751)
Supplement: Supplementary file 1 [file molecules-27-02751-s001.zip]

Archive with 1 entries (1 files):
- molecules-1670887-supplementary.pdf
